# Supplementary material for: ﻿Taxonomic review of the Oriental genus Phylladothrips Priesner (Thysanoptera, Phlaeothripidae)
Source: Zookeys. 2023 Nov 29;1185:241–53. doi: 10.3897/zookeys.1185.113895 (PMC10701742; doi:10.3897/zookeys.1185.113895)
Supplement: XML Treatment for Phylladothrips bispinosus [file zookeys.1185.113895-treatment2.xml]

<!DOCTYPE tp:taxon-treatment
  PUBLIC "-//TaxonX//DTD Taxonomic Treatment Publishing DTD v0 20100105//EN" "tax-treatment-NSO.dtd">
<tp:taxon-treatment xmlns:tp="http://www.plazi.org/taxpub"><tp:treatment-meta><kwd-group><label>Taxon classification</label><kwd>
              <named-content content-type="kingdom">Animalia</named-content>
            </kwd><kwd>
              <named-content content-type="order">Thysanoptera</named-content>
            </kwd><kwd>
              <named-content content-type="family">Phlaeothripidae</named-content>
            </kwd></kwd-group><mixed-citation publication-type="journal"><person-group><name><surname>Dang</surname><given-names>Lihong</given-names></name><name><surname>An</surname><given-names>Yiyan</given-names></name><name><surname>Okajima</surname><given-names>Shuji</given-names></name><name><surname>Mound</surname><given-names>Laurence A.</given-names></name></person-group><article-title>﻿Taxonomic review of the Oriental genus <italic><tp:taxon-name><tp:taxon-name-part taxon-name-part-type="genus" reg="Phylladothrips">Phylladothrips</tp:taxon-name-part></tp:taxon-name></italic> Priesner (<tp:taxon-name><tp:taxon-name-part taxon-name-part-type="order">Thysanoptera</tp:taxon-name-part></tp:taxon-name>, <tp:taxon-name><tp:taxon-name-part taxon-name-part-type="family">Phlaeothripidae</tp:taxon-name-part></tp:taxon-name>)</article-title><source>Zookeys</source><day>29</day><month>11</month><year>2023</year><volume>1185</volume><fpage>241</fpage><lpage>253</lpage><pub-id pub-id-type="doi">10.3897/zookeys.1185.113895</pub-id></mixed-citation></tp:treatment-meta><tp:nomenclature><label>﻿</label><tp:taxon-name>
            <object-id xmlns:xlink="http://www.w3.org/1999/xlink" content-type="arpha" xlink:type="simple">334F9B2E-D834-5E4A-97B6-BD70D9A0886C</object-id>
            <tp:taxon-name-part taxon-name-part-type="genus" reg="Phylladothrips">Phylladothrips</tp:taxon-name-part>
            <tp:taxon-name-part taxon-name-part-type="species" reg="bispinosus">bispinosus</tp:taxon-name-part>
          </tp:taxon-name><tp:taxon-authority>(Okajima)</tp:taxon-authority><tp:nomenclature-citation-list><tp:nomenclature-citation><tp:taxon-name>
                <tp:taxon-name-part taxon-name-part-type="genus" reg="Paradexiothrips">Paradexiothrips</tp:taxon-name-part>
                <tp:taxon-name-part taxon-name-part-type="species" reg="bispinosus">bispinosus</tp:taxon-name-part>
              </tp:taxon-name><comment>Okajima, 1984: 731.</comment></tp:nomenclature-citation></tp:nomenclature-citation-list></tp:nomenclature><tp:treatment-sec sec-type="material" id="SECID0EPAAG"><title>Material examined.</title><p><bold><italic>Holotype</italic></bold>, ♀ (<named-content xmlns:xlink="http://www.w3.org/1999/xlink" content-type="dwc:institutional_code" xlink:title="Tokyo University of Agriculture" xlink:href="http://grbio.org/institution/tokyo-university-agriculture" xlink:type="simple">TUA</named-content>), Japan, Mindanao, Mt. Apo, Agko, on dead <tp:taxon-name><tp:taxon-name-part taxon-name-part-type="family">Palmaceae</tp:taxon-name-part></tp:taxon-name> leaves, 4.viii.1979 (S. Okajima); <bold><italic>paratypes</italic></bold>, 1♀1♂ (<named-content xmlns:xlink="http://www.w3.org/1999/xlink" content-type="dwc:institutional_code" xlink:title="Tokyo University of Agriculture" xlink:href="http://grbio.org/institution/tokyo-university-agriculture" xlink:type="simple">TUA</named-content>), with the same data as holotype.</p></tp:treatment-sec><tp:treatment-sec sec-type="comments" id="SECID0EKBAG"><title>Comments.</title><p>Described from Mindanao, Philippines on dead <tp:taxon-name><tp:taxon-name-part taxon-name-part-type="family">Arecaceae</tp:taxon-name-part></tp:taxon-name> leaves, this species was transferred to <italic><tp:taxon-name><tp:taxon-name-part taxon-name-part-type="genus" reg="Phylladothrips">Phylladothrips</tp:taxon-name-part></tp:taxon-name></italic> from <italic><tp:taxon-name><tp:taxon-name-part taxon-name-part-type="genus" reg="Paradexiothrips">Paradexiothrips</tp:taxon-name-part></tp:taxon-name></italic> by <xref ref-type="bibr" rid="B5">Okajima (1988)</xref>. However, it can be distinguished by tergite VIII with only one posterior pair of wing-retaining setae. It is similar to <italic><tp:taxon-name><tp:taxon-name-part taxon-name-part-type="genus" reg="Phylladothrips">P.</tp:taxon-name-part><tp:taxon-name-part taxon-name-part-type="species" reg="pallidus">pallidus</tp:taxon-name-part></tp:taxon-name></italic> described from Taiwan in having well-developed postocellar setae with apex expanded (Fig. <xref ref-type="fig" rid="F2">2</xref>), but their differences are given in the key. In addition, the broader stylets are somewhat similar to those of <tp:taxon-name><tp:taxon-name-part taxon-name-part-type="subfamily">Idolothripinae</tp:taxon-name-part></tp:taxon-name> species, and <xref ref-type="bibr" rid="B4">Okajima (1984)</xref> recorded lots of small fungal spores in the gut of the holotype female. Paratype males of this species have been studied, and setae S2 on tergite IX are short, a condition that is non-typical in this genus.</p></tp:treatment-sec><tp:treatment-sec><!--Section generated to contain objects referenced in tp:taxon-treatment.--><fig id="F2" position="float" orientation="portrait"><object-id xmlns:xlink="http://www.w3.org/1999/xlink" content-type="doi" xlink:type="simple">10.3897/zookeys.1185.113895.figures2-5</object-id><object-id xmlns:xlink="http://www.w3.org/1999/xlink" content-type="arpha" xlink:type="simple">7773CA68-499A-5CB5-9DA7-4D732D4E597F</object-id><label>Figures 2–5.</label><caption><p><italic><tp:taxon-name><tp:taxon-name-part taxon-name-part-type="genus" reg="Phylladothrips">Phylladothrips</tp:taxon-name-part></tp:taxon-name></italic> species. <italic><tp:taxon-name><tp:taxon-name-part taxon-name-part-type="genus" reg="Phylladothrips">P.</tp:taxon-name-part><tp:taxon-name-part taxon-name-part-type="species" reg="pallidus">pallidus</tp:taxon-name-part></tp:taxon-name></italic> (<bold>2–4</bold>) <bold>2</bold> head and pronotum <bold>3</bold> antenna <bold>4</bold> tergites VIII–X, female; <italic><tp:taxon-name><tp:taxon-name-part taxon-name-part-type="genus" reg="Phylladothrips">P.</tp:taxon-name-part><tp:taxon-name-part taxon-name-part-type="species" reg="pictus">pictus</tp:taxon-name-part></tp:taxon-name></italic> (<bold>5</bold>) <bold>5</bold> tergites IX–X, male.</p></caption><graphic xmlns:xlink="http://www.w3.org/1999/xlink" xlink:href="zookeys-1185-241_article-113895__-g002.jpg" position="float" orientation="portrait" xlink:type="simple" id="oo_944531.jpg"><uri content-type="original_file" xlink:type="simple">https://binary.pensoft.net/fig/944531</uri></graphic></fig></tp:treatment-sec><ref-list><ref id="B5"><mixed-citation xmlns:xlink="http://www.w3.org/1999/xlink" xlink:type="simple"><person-group><name name-style="western"><surname>Okajima</surname><given-names>S</given-names></name></person-group> (<year>1988</year>) <article-title>The genus <italic><tp:taxon-name><tp:taxon-name-part taxon-name-part-type="genus">Phylladothrips</tp:taxon-name-part></tp:taxon-name></italic> (<tp:taxon-name><tp:taxon-name-part taxon-name-part-type="order">Thysanoptera</tp:taxon-name-part></tp:taxon-name>, <tp:taxon-name><tp:taxon-name-part taxon-name-part-type="subfamily">Phlaeothripinae</tp:taxon-name-part></tp:taxon-name>) from east Asia.</article-title><source>Kontyu</source><volume>54</volume>: <fpage>706</fpage>–<lpage>722</lpage>.</mixed-citation></ref><ref id="B4"><mixed-citation xmlns:xlink="http://www.w3.org/1999/xlink" xlink:type="simple"><person-group><name name-style="western"><surname>Okajima</surname><given-names>S</given-names></name></person-group> (<year>1984</year>) <article-title><tp:taxon-name><tp:taxon-name-part taxon-name-part-type="tribe">Apelaunothripini</tp:taxon-name-part></tp:taxon-name> from the Philippines (<tp:taxon-name><tp:taxon-name-part taxon-name-part-type="order">Thysanoptera</tp:taxon-name-part></tp:taxon-name>: <tp:taxon-name><tp:taxon-name-part taxon-name-part-type="family">Phlaeothripidae</tp:taxon-name-part></tp:taxon-name>).</article-title><source>Journal of Natural History</source><volume>18</volume>(<issue>5</issue>): <fpage>717</fpage>–<lpage>738</lpage>. <ext-link xlink:href="10.1080/00222938400770611" ext-link-type="doi" xlink:type="simple">https://doi.org/10.1080/00222938400770611</ext-link></mixed-citation></ref></ref-list></tp:taxon-treatment>
