# Supplementary material for: ﻿Taxonomic review of the Oriental genus Phylladothrips Priesner (Thysanoptera, Phlaeothripidae)
Source: Zookeys. 2023 Nov 29;1185:241–53. doi: 10.3897/zookeys.1185.113895 (PMC10701742; doi:10.3897/zookeys.1185.113895)
Supplement: XML Treatment for Phylladothrips karnyi [file zookeys.1185.113895-treatment5.xml]

<!DOCTYPE tp:taxon-treatment
  PUBLIC "-//TaxonX//DTD Taxonomic Treatment Publishing DTD v0 20100105//EN" "tax-treatment-NSO.dtd">
<tp:taxon-treatment xmlns:tp="http://www.plazi.org/taxpub"><tp:treatment-meta><kwd-group><label>Taxon classification</label><kwd>
              <named-content content-type="kingdom">Animalia</named-content>
            </kwd><kwd>
              <named-content content-type="order">Thysanoptera</named-content>
            </kwd><kwd>
              <named-content content-type="family">Phlaeothripidae</named-content>
            </kwd></kwd-group><mixed-citation publication-type="journal"><person-group><name><surname>Dang</surname><given-names>Lihong</given-names></name><name><surname>An</surname><given-names>Yiyan</given-names></name><name><surname>Okajima</surname><given-names>Shuji</given-names></name><name><surname>Mound</surname><given-names>Laurence A.</given-names></name></person-group><article-title>﻿Taxonomic review of the Oriental genus <italic><tp:taxon-name><tp:taxon-name-part taxon-name-part-type="genus" reg="Phylladothrips">Phylladothrips</tp:taxon-name-part></tp:taxon-name></italic> Priesner (<tp:taxon-name><tp:taxon-name-part taxon-name-part-type="order">Thysanoptera</tp:taxon-name-part></tp:taxon-name>, <tp:taxon-name><tp:taxon-name-part taxon-name-part-type="family">Phlaeothripidae</tp:taxon-name-part></tp:taxon-name>)</article-title><source>Zookeys</source><day>29</day><month>11</month><year>2023</year><volume>1185</volume><fpage>241</fpage><lpage>253</lpage><pub-id pub-id-type="doi">10.3897/zookeys.1185.113895</pub-id></mixed-citation></tp:treatment-meta><tp:nomenclature><label>﻿</label><tp:taxon-name>
            <object-id xmlns:xlink="http://www.w3.org/1999/xlink" content-type="arpha" xlink:type="simple">7C263379-26FD-55FF-B137-98EECA62A4CD</object-id>
            <tp:taxon-name-part taxon-name-part-type="genus" reg="Phylladothrips">Phylladothrips</tp:taxon-name-part>
            <tp:taxon-name-part taxon-name-part-type="species" reg="karnyi">karnyi</tp:taxon-name-part>
          </tp:taxon-name><tp:taxon-authority>Priesner</tp:taxon-authority><tp:nomenclature-citation-list><tp:nomenclature-citation><tp:taxon-name>
                <tp:taxon-name-part taxon-name-part-type="genus" reg="Phylladothrips">Phylladothrips</tp:taxon-name-part>
                <tp:taxon-name-part taxon-name-part-type="species" reg="karnyi">karnyi</tp:taxon-name-part>
              </tp:taxon-name><comment>Priesner, 1933: 80.</comment></tp:nomenclature-citation></tp:nomenclature-citation-list></tp:nomenclature><tp:treatment-sec sec-type="notes" id="SECID0EMMAG"><title>Note.</title><p>The type species of the genus was described from a single female taken at Java, Indonesia on leaves of <italic><tp:taxon-name><tp:taxon-name-part taxon-name-part-type="genus" reg="Ammomum">Ammomum</tp:taxon-name-part></tp:taxon-name></italic> sp. This specimen was studied by <xref ref-type="bibr" rid="B5">Okajima (1988)</xref>, who indicated that the species can be distinguished from <italic><tp:taxon-name><tp:taxon-name-part taxon-name-part-type="genus" reg="Phylladothrips">P.</tp:taxon-name-part><tp:taxon-name-part taxon-name-part-type="species" reg="niger">niger</tp:taxon-name-part></tp:taxon-name></italic> from Malaysia only by the parallel cheeks of the head although they are very similar in body coloration and shape. The type specimen was not seen during the present studies.</p></tp:treatment-sec><ref-list><ref id="B5"><mixed-citation xmlns:xlink="http://www.w3.org/1999/xlink" xlink:type="simple"><person-group><name name-style="western"><surname>Okajima</surname><given-names>S</given-names></name></person-group> (<year>1988</year>) <article-title>The genus <italic><tp:taxon-name><tp:taxon-name-part taxon-name-part-type="genus">Phylladothrips</tp:taxon-name-part></tp:taxon-name></italic> (<tp:taxon-name><tp:taxon-name-part taxon-name-part-type="order">Thysanoptera</tp:taxon-name-part></tp:taxon-name>, <tp:taxon-name><tp:taxon-name-part taxon-name-part-type="subfamily">Phlaeothripinae</tp:taxon-name-part></tp:taxon-name>) from east Asia.</article-title><source>Kontyu</source><volume>54</volume>: <fpage>706</fpage>–<lpage>722</lpage>.</mixed-citation></ref></ref-list></tp:taxon-treatment>
