# Supplementary material for: ﻿Taxonomic review of the Oriental genus Phylladothrips Priesner (Thysanoptera, Phlaeothripidae)
Source: Zookeys. 2023 Nov 29;1185:241–53. doi: 10.3897/zookeys.1185.113895 (PMC10701742; doi:10.3897/zookeys.1185.113895)
Supplement: XML Treatment for Phylladothrips pallidus [file zookeys.1185.113895-treatment8.xml]

<!DOCTYPE tp:taxon-treatment
  PUBLIC "-//TaxonX//DTD Taxonomic Treatment Publishing DTD v0 20100105//EN" "tax-treatment-NSO.dtd">
<tp:taxon-treatment xmlns:tp="http://www.plazi.org/taxpub"><tp:treatment-meta><kwd-group><label>Taxon classification</label><kwd>
              <named-content content-type="kingdom">Animalia</named-content>
            </kwd><kwd>
              <named-content content-type="order">Thysanoptera</named-content>
            </kwd><kwd>
              <named-content content-type="family">Phlaeothripidae</named-content>
            </kwd></kwd-group><mixed-citation publication-type="journal"><person-group><name><surname>Dang</surname><given-names>Lihong</given-names></name><name><surname>An</surname><given-names>Yiyan</given-names></name><name><surname>Okajima</surname><given-names>Shuji</given-names></name><name><surname>Mound</surname><given-names>Laurence A.</given-names></name></person-group><article-title>﻿Taxonomic review of the Oriental genus <italic><tp:taxon-name><tp:taxon-name-part taxon-name-part-type="genus" reg="Phylladothrips">Phylladothrips</tp:taxon-name-part></tp:taxon-name></italic> Priesner (<tp:taxon-name><tp:taxon-name-part taxon-name-part-type="order">Thysanoptera</tp:taxon-name-part></tp:taxon-name>, <tp:taxon-name><tp:taxon-name-part taxon-name-part-type="family">Phlaeothripidae</tp:taxon-name-part></tp:taxon-name>)</article-title><source>Zookeys</source><day>29</day><month>11</month><year>2023</year><volume>1185</volume><fpage>241</fpage><lpage>253</lpage><pub-id pub-id-type="doi">10.3897/zookeys.1185.113895</pub-id></mixed-citation></tp:treatment-meta><tp:nomenclature><label>﻿</label><tp:taxon-name>
            <object-id xmlns:xlink="http://www.w3.org/1999/xlink" content-type="arpha" xlink:type="simple">2626B53F-288C-5503-A9B5-389591A3CB43</object-id>
            <tp:taxon-name-part taxon-name-part-type="genus" reg="Phylladothrips">Phylladothrips</tp:taxon-name-part>
            <tp:taxon-name-part taxon-name-part-type="species" reg="pallidus">pallidus</tp:taxon-name-part>
          </tp:taxon-name><tp:taxon-authority>Okajima</tp:taxon-authority><xref ref-type="fig" rid="F2">Figs 2–4</xref><tp:nomenclature-citation-list><tp:nomenclature-citation><tp:taxon-name>
                <tp:taxon-name-part taxon-name-part-type="genus" reg="Phylladothrips">Phylladothrips</tp:taxon-name-part>
                <tp:taxon-name-part taxon-name-part-type="species" reg="pallidus">pallidus</tp:taxon-name-part>
              </tp:taxon-name><comment>Okajima, 1988: 716.</comment></tp:nomenclature-citation></tp:nomenclature-citation-list></tp:nomenclature><tp:treatment-sec sec-type="material" id="SECID0EJVAG"><title>Material examined.</title><p><bold><italic>Paratypes</italic></bold>, 1♀1♂ (<named-content xmlns:xlink="http://www.w3.org/1999/xlink" content-type="dwc:institutional_code" xlink:title="Senckenberg Museum, Frankfurt" xlink:href="http://grbio.org/institution/senckenberg-museum" xlink:type="simple">SMF</named-content>), China, Taiwan, Pintung Hsien, on dead leaves, 19.iii.1984 (S. Okajima).</p></tp:treatment-sec><tp:treatment-sec sec-type="comments" id="SECID0EYVAG"><title>Comments.</title><p>Described from Kenting National Park, Taiwan on dead leaves, this species is one of the two <italic><tp:taxon-name><tp:taxon-name-part taxon-name-part-type="genus" reg="Phylladothrips">Phylladothrips</tp:taxon-name-part></tp:taxon-name></italic> species having postocellar setae elongate and expanded at apex (Fig. <xref ref-type="fig" rid="F2">2</xref>), while the other one is <italic><tp:taxon-name><tp:taxon-name-part taxon-name-part-type="genus" reg="Phylladothrips">P.</tp:taxon-name-part><tp:taxon-name-part taxon-name-part-type="species" reg="bispinosus">bispinosus</tp:taxon-name-part></tp:taxon-name></italic> from the Philippines. However, in <italic><tp:taxon-name><tp:taxon-name-part taxon-name-part-type="genus" reg="Phylladothrips">P.</tp:taxon-name-part><tp:taxon-name-part taxon-name-part-type="species" reg="pallidus">pallidus</tp:taxon-name-part></tp:taxon-name></italic> there are two pairs of wing-retaining setae on tergite VIII (Fig. <xref ref-type="fig" rid="F2">4</xref>) but only one pair in <italic><tp:taxon-name><tp:taxon-name-part taxon-name-part-type="genus" reg="Phylladothrips">P.</tp:taxon-name-part><tp:taxon-name-part taxon-name-part-type="species" reg="bispinosus">bispinosus</tp:taxon-name-part></tp:taxon-name></italic>.</p></tp:treatment-sec><tp:treatment-sec><!--Section generated to contain objects referenced in tp:taxon-treatment.--><fig id="F2" position="float" orientation="portrait"><object-id xmlns:xlink="http://www.w3.org/1999/xlink" content-type="doi" xlink:type="simple">10.3897/zookeys.1185.113895.figures2-5</object-id><object-id xmlns:xlink="http://www.w3.org/1999/xlink" content-type="arpha" xlink:type="simple">7773CA68-499A-5CB5-9DA7-4D732D4E597F</object-id><label>Figures 2–5.</label><caption><p><italic><tp:taxon-name><tp:taxon-name-part taxon-name-part-type="genus" reg="Phylladothrips">Phylladothrips</tp:taxon-name-part></tp:taxon-name></italic> species. <italic><tp:taxon-name><tp:taxon-name-part taxon-name-part-type="genus" reg="Phylladothrips">P.</tp:taxon-name-part><tp:taxon-name-part taxon-name-part-type="species" reg="pallidus">pallidus</tp:taxon-name-part></tp:taxon-name></italic> (<bold>2–4</bold>) <bold>2</bold> head and pronotum <bold>3</bold> antenna <bold>4</bold> tergites VIII–X, female; <italic><tp:taxon-name><tp:taxon-name-part taxon-name-part-type="genus" reg="Phylladothrips">P.</tp:taxon-name-part><tp:taxon-name-part taxon-name-part-type="species" reg="pictus">pictus</tp:taxon-name-part></tp:taxon-name></italic> (<bold>5</bold>) <bold>5</bold> tergites IX–X, male.</p></caption><graphic xmlns:xlink="http://www.w3.org/1999/xlink" xlink:href="zookeys-1185-241_article-113895__-g002.jpg" position="float" orientation="portrait" xlink:type="simple" id="oo_944531.jpg"><uri content-type="original_file" xlink:type="simple">https://binary.pensoft.net/fig/944531</uri></graphic></fig></tp:treatment-sec></tp:taxon-treatment>
