# Supplementary material for: ﻿Taxonomic review of the Oriental genus Phylladothrips Priesner (Thysanoptera, Phlaeothripidae)
Source: Zookeys. 2023 Nov 29;1185:241–53. doi: 10.3897/zookeys.1185.113895 (PMC10701742; doi:10.3897/zookeys.1185.113895)
Supplement: XML Treatment for Phylladothrips selangor [file zookeys.1185.113895-treatment10.xml]

<!DOCTYPE tp:taxon-treatment
  PUBLIC "-//TaxonX//DTD Taxonomic Treatment Publishing DTD v0 20100105//EN" "tax-treatment-NSO.dtd">
<tp:taxon-treatment xmlns:tp="http://www.plazi.org/taxpub"><tp:treatment-meta><kwd-group><label>Taxon classification</label><kwd>
              <named-content content-type="kingdom">Animalia</named-content>
            </kwd><kwd>
              <named-content content-type="order">Thysanoptera</named-content>
            </kwd><kwd>
              <named-content content-type="family">Phlaeothripidae</named-content>
            </kwd></kwd-group><mixed-citation publication-type="journal"><person-group><name><surname>Dang</surname><given-names>Lihong</given-names></name><name><surname>An</surname><given-names>Yiyan</given-names></name><name><surname>Okajima</surname><given-names>Shuji</given-names></name><name><surname>Mound</surname><given-names>Laurence A.</given-names></name></person-group><article-title>﻿Taxonomic review of the Oriental genus <italic><tp:taxon-name><tp:taxon-name-part taxon-name-part-type="genus" reg="Phylladothrips">Phylladothrips</tp:taxon-name-part></tp:taxon-name></italic> Priesner (<tp:taxon-name><tp:taxon-name-part taxon-name-part-type="order">Thysanoptera</tp:taxon-name-part></tp:taxon-name>, <tp:taxon-name><tp:taxon-name-part taxon-name-part-type="family">Phlaeothripidae</tp:taxon-name-part></tp:taxon-name>)</article-title><source>Zookeys</source><day>29</day><month>11</month><year>2023</year><volume>1185</volume><fpage>241</fpage><lpage>253</lpage><pub-id pub-id-type="doi">10.3897/zookeys.1185.113895</pub-id></mixed-citation></tp:treatment-meta><tp:nomenclature><label>﻿</label><tp:taxon-name>
            <object-id xmlns:xlink="http://www.w3.org/1999/xlink" content-type="arpha" xlink:type="simple">742DB151-D855-5151-AF11-B2F5BCB4EE5F</object-id>
            <tp:taxon-name-part taxon-name-part-type="genus" reg="Phylladothrips">Phylladothrips</tp:taxon-name-part>
            <tp:taxon-name-part taxon-name-part-type="species" reg="selangor">selangor</tp:taxon-name-part>
            <object-id xmlns:xlink="http://www.w3.org/1999/xlink" content-type="zoobank" xlink:type="simple">https://zoobank.org/9DC58638-0E6E-4BE6-87EB-62E37846E283</object-id>
          </tp:taxon-name><tp:taxon-status xmlns:xlink="http://www.w3.org/1999/xlink" xlink:type="simple">sp. nov.</tp:taxon-status><xref ref-type="fig" rid="F3">Figs 7</xref><xref ref-type="fig" rid="F3">, 13</xref><xref ref-type="fig" rid="F3">, 15</xref><xref ref-type="fig" rid="F4">, 23</xref></tp:nomenclature><tp:treatment-sec sec-type="material" id="SECID0EQ5AG"><title>Material examined.</title><p><bold><italic>Holotype</italic></bold>, ♀ (<named-content xmlns:xlink="http://www.w3.org/1999/xlink" content-type="dwc:institutional_code" xlink:title="Australian National Insect Collection" xlink:href="http://grbio.org/institution/australian-national-insect-collection" xlink:type="simple">ANIC</named-content>), Malaysia, University of Malaya, on dead palm, 08.v.2006, L. Mound. <bold><italic>Paratypes</italic></bold>, 1♀2♂ (<named-content xmlns:xlink="http://www.w3.org/1999/xlink" content-type="dwc:institutional_code" xlink:title="Australian National Insect Collection" xlink:href="http://grbio.org/institution/australian-national-insect-collection" xlink:type="simple">ANIC</named-content>), with the same data as holotype.</p></tp:treatment-sec><tp:treatment-sec sec-type="description" id="SECID0EG6AG"><title>Description.</title><p><bold>Holotype. <italic>Female macroptera</italic>.</bold> Body bicoloured. Head, thorax and tube brown (Figs <xref ref-type="fig" rid="F3">7</xref>, <xref ref-type="fig" rid="F4">23</xref>), abdominal segment I–III clear yellow, IV–V yellow with brownish at lateral 1/3, VI–IX yellow, tube brown with extreme base pale. Antennal segments I–II light brown, III clear yellow, IV brown with yellow at basal half, V–VIII uniformly brown (Fig. <xref ref-type="fig" rid="F3">13</xref>); fore legs clear yellow except brown coxa, mid legs largely yellow, but coxa brown and basal half of femora light brown, hind legs uniformly yellow. Wings yellow with slightly shading.</p><p><bold><italic>Head</italic>.</bold> Head inverted trapezoid, a little wider than long (Fig. <xref ref-type="fig" rid="F3">7</xref>); dorsal surface smooth with slightly transverse striae on basal third; eyes large, 0.4 times as long as head, postocular setae much shorter than eyes, expanded at apex (Fig. <xref ref-type="fig" rid="F3">7</xref>); cheeks constricted at base. Mouth-cone rounded, maxillary stylets broad and long (possibly retracted to postocular setae but stylets damaged in holotype, Fig. <xref ref-type="fig" rid="F3">7</xref>). Antennae 8-segmented, III–VI with basal stem, VIII slightly constricted at base, sensoria elongate, longer than half of this segment, III with 1+2, IV with 2+2, V–VI with 1+1 respectively, VII with one ventrally (Fig. <xref ref-type="fig" rid="F3">13</xref>).</p><p><bold><italic>Thorax</italic>.</bold> Pronotum smooth with weak sculpture close to posterior margin, notopleural sutures incomplete (Fig. <xref ref-type="fig" rid="F3">7</xref>); setae <abbrev xmlns:xlink="http://www.w3.org/1999/xlink" xlink:title="anteromarginal" id="ABBRID0E6ABG" xlink:type="simple">am</abbrev> minute, <abbrev xmlns:xlink="http://www.w3.org/1999/xlink" xlink:title="anteroangular" id="ABBRID0EDBBG" xlink:type="simple">aa</abbrev>, <abbrev xmlns:xlink="http://www.w3.org/1999/xlink" xlink:title="midlateral" id="ABBRID0EHBBG" xlink:type="simple">ml</abbrev>, <abbrev xmlns:xlink="http://www.w3.org/1999/xlink" xlink:title="epimeral" id="ABBRID0ELBBG" xlink:type="simple">epim</abbrev> and <abbrev xmlns:xlink="http://www.w3.org/1999/xlink" xlink:title="posteroangular" id="ABBRID0EPBBG" xlink:type="simple">pa</abbrev> setae developed, expanded at apex (Fig. <xref ref-type="fig" rid="F3">7</xref>), basantra present but weak; mesonotum with weak sculpture in front part, all setae minute; mesopresternum eroded medially, reduced to two lateral plates (Fig. <xref ref-type="fig" rid="F3">15</xref>); metanotum weakly reticulate, three pairs of tiny setae on anterior angles, a pair of median setae slightly larger, pointed at apex. Legs without fore tarsal tooth. Fore wings slender, weakly constricted medially, without duplicated cilia; three pairs of subbasal setae well developed, expanded at apex, S2 about as long as S3.</p><p><bold><italic>Abdomen</italic>.</bold> Pelta reticulate, tall hat-shaped; abdominal tergites II–VIII with two pairs of wing-retaining setae, posterior pair on tergite VIII slightly smaller than anterior pair (Fig. <xref ref-type="fig" rid="F4">23</xref>); S1–S2 on tergite IX expanded at apex, S1 slightly shorter than S2, S3 the longest, about as long as tube, pointed at apex, accessory setae between S1 and S2 elongate, slightly shorter than S1, pointed at apex (Fig. <xref ref-type="fig" rid="F4">23</xref>); tube about 0.6 times as long as head, anal setae shorter than tube; sternites II–VIII with a row of 8–15 slender setae.</p><p><bold><italic>Measurements</italic></bold> (holotype female in <abbrev xmlns:xlink="http://www.w3.org/1999/xlink" xlink:title="micrometre" id="ABBRID0ERCBG" xlink:type="simple">μm</abbrev>). Body length 1510. Head length 150, width just behind eyes 168, width at base 130; eye length 73, postocular setae length 28. Antenna length 345, segments I–VIII length (widest) 25(30), 35(25), 50(25), 60(25), 50(25), 48(20), 38(18) and 30(12), sensoria on segment III length 38. Fore wing length 615, subbasal setae length, S1 25, S2 35, S3 40. Pronotum length 100, width 200, length of pronotal setae, <abbrev xmlns:xlink="http://www.w3.org/1999/xlink" xlink:title="anteromarginal" id="ABBRID0EVCBG" xlink:type="simple">am</abbrev> 5, <abbrev xmlns:xlink="http://www.w3.org/1999/xlink" xlink:title="anteroangular" id="ABBRID0EZCBG" xlink:type="simple">aa</abbrev> 28, <abbrev xmlns:xlink="http://www.w3.org/1999/xlink" xlink:title="midlateral" id="ABBRID0E4CBG" xlink:type="simple">ml</abbrev> 25, <abbrev xmlns:xlink="http://www.w3.org/1999/xlink" xlink:title="epimeral" id="ABBRID0EBDBG" xlink:type="simple">epim</abbrev> 45, <abbrev xmlns:xlink="http://www.w3.org/1999/xlink" xlink:title="posteroangular" id="ABBRID0EFDBG" xlink:type="simple">pa</abbrev> 35. Pelta length 60, width at apex 50, width at base 100; tergite IX posteromarginal setae S1–S3, 75, 83, 88, accessorial setae length 63; tube length 90, basal width 55, apical width 25; anal setae length 70.</p><p><bold><italic>Male macroptera</italic>.</bold> Similar to female; abdominal tergites IV–IX brownish yellow; S2 on tergite IX slightly longer than S1, accessory setae between S1 and S2 elongate, but shorter than S1, sternites II–VIII with a row of 8–11 slender setae.</p><p><bold><italic>Measurements</italic></bold> (paratype male in <abbrev xmlns:xlink="http://www.w3.org/1999/xlink" xlink:title="micrometre" id="ABBRID0EXDBG" xlink:type="simple">μm</abbrev>). Body length 1220. Head length 135, width just behind eyes 145, width at base 115; eye length 65, postocular setae length 25. Antenna length 330, segments I–VIII length (widest) 28(28), 35(25), 48(25), 53(25), 45(22), 40(20), 35(15) and 25(10), sensoria on segment III length 28. Fore wing length 560, subbasal setae length, S1 25, S2 30, S3 30. Pronotum length 90, width 175, length of pronotal setae, <abbrev xmlns:xlink="http://www.w3.org/1999/xlink" xlink:title="anteromarginal" id="ABBRID0E2DBG" xlink:type="simple">am</abbrev> 5, <abbrev xmlns:xlink="http://www.w3.org/1999/xlink" xlink:title="anteroangular" id="ABBRID0E6DBG" xlink:type="simple">aa</abbrev> 25, <abbrev xmlns:xlink="http://www.w3.org/1999/xlink" xlink:title="midlateral" id="ABBRID0EDEBG" xlink:type="simple">ml</abbrev> 28, <abbrev xmlns:xlink="http://www.w3.org/1999/xlink" xlink:title="epimeral" id="ABBRID0EHEBG" xlink:type="simple">epim</abbrev> 45, <abbrev xmlns:xlink="http://www.w3.org/1999/xlink" xlink:title="posteroangular" id="ABBRID0ELEBG" xlink:type="simple">pa</abbrev> 25. Pelta length 50, width at apex 30, width at base 60; tergite IX posteromarginal setae S1–S3, 60, 63, 90, accessorial setae length 57; tube length 75, basal width 45, apical width 25; anal setae length 70.</p></tp:treatment-sec><tp:treatment-sec sec-type="etymology" id="SECID0EPEBG"><title>Etymology.</title><p>This species name is based on the collecting location.</p></tp:treatment-sec><tp:treatment-sec sec-type="comments" id="SECID0EUEBG"><title>Comments.</title><p>This new species is one of the typical bicolored species in this genus, and is closely related to <italic><tp:taxon-name><tp:taxon-name-part taxon-name-part-type="genus" reg="Phylladothrips">P.</tp:taxon-name-part><tp:taxon-name-part taxon-name-part-type="species" reg="similis">similis</tp:taxon-name-part></tp:taxon-name></italic> and <italic><tp:taxon-name><tp:taxon-name-part taxon-name-part-type="genus" reg="Phylladothrips">P.</tp:taxon-name-part><tp:taxon-name-part taxon-name-part-type="species" reg="pictus">pictus</tp:taxon-name-part></tp:taxon-name></italic> as indicated in the key. However, it can be distinguished by the brown prothorax, whereas the prothorax is yellow in <italic><tp:taxon-name><tp:taxon-name-part taxon-name-part-type="genus" reg="Phylladothrips">P.</tp:taxon-name-part><tp:taxon-name-part taxon-name-part-type="species" reg="similis">similis</tp:taxon-name-part></tp:taxon-name></italic> and <italic><tp:taxon-name><tp:taxon-name-part taxon-name-part-type="genus" reg="Phylladothrips">P.</tp:taxon-name-part><tp:taxon-name-part taxon-name-part-type="species" reg="pictus">pictus</tp:taxon-name-part></tp:taxon-name></italic>, despite the various abdomen color patterns.</p></tp:treatment-sec><tp:treatment-sec><!--Section generated to contain objects referenced in tp:taxon-treatment.--><fig id="F3" position="float" orientation="portrait"><object-id xmlns:xlink="http://www.w3.org/1999/xlink" content-type="doi" xlink:type="simple">10.3897/zookeys.1185.113895.figures6-15</object-id><object-id xmlns:xlink="http://www.w3.org/1999/xlink" content-type="arpha" xlink:type="simple">1CBD7154-3F8A-5C09-8F7A-FD91870B9232</object-id><label>Figures 6–15.</label><caption><p><italic><tp:taxon-name><tp:taxon-name-part taxon-name-part-type="genus" reg="Phylladothrips">Phylladothrips</tp:taxon-name-part></tp:taxon-name></italic> species. Head and pronotum (<bold>6–9</bold>) <bold>6</bold><italic><tp:taxon-name><tp:taxon-name-part taxon-name-part-type="genus" reg="Phylladothrips">P.</tp:taxon-name-part><tp:taxon-name-part taxon-name-part-type="species" reg="niger">niger</tp:taxon-name-part></tp:taxon-name></italic><bold>7</bold><italic><tp:taxon-name><tp:taxon-name-part taxon-name-part-type="genus" reg="Phylladothrips">P.</tp:taxon-name-part><tp:taxon-name-part taxon-name-part-type="species" reg="selangor">selangor</tp:taxon-name-part></tp:taxon-name></italic> sp. nov. <bold>8</bold><italic><tp:taxon-name><tp:taxon-name-part taxon-name-part-type="genus" reg="Phylladothrips">P.</tp:taxon-name-part><tp:taxon-name-part taxon-name-part-type="species" reg="pictus">pictus</tp:taxon-name-part></tp:taxon-name></italic><bold>9</bold><italic><tp:taxon-name><tp:taxon-name-part taxon-name-part-type="genus" reg="Phylladothrips">P.</tp:taxon-name-part><tp:taxon-name-part taxon-name-part-type="species" reg="trisetae">trisetae</tp:taxon-name-part></tp:taxon-name></italic> sp. nov.; antennae (<bold>10–13</bold>) <bold>10</bold><italic><tp:taxon-name><tp:taxon-name-part taxon-name-part-type="genus" reg="Phylladothrips">P.</tp:taxon-name-part><tp:taxon-name-part taxon-name-part-type="species" reg="pictus">pictus</tp:taxon-name-part></tp:taxon-name></italic><bold>11</bold><italic><tp:taxon-name><tp:taxon-name-part taxon-name-part-type="genus" reg="Phylladothrips">P.</tp:taxon-name-part><tp:taxon-name-part taxon-name-part-type="species" reg="trisetae">trisetae</tp:taxon-name-part></tp:taxon-name></italic> sp. nov. <bold>12</bold><italic><tp:taxon-name><tp:taxon-name-part taxon-name-part-type="genus" reg="Phylladothrips">P.</tp:taxon-name-part><tp:taxon-name-part taxon-name-part-type="species" reg="fasciae">fasciae</tp:taxon-name-part></tp:taxon-name></italic><bold>13</bold><italic><tp:taxon-name><tp:taxon-name-part taxon-name-part-type="genus" reg="Phylladothrips">P.</tp:taxon-name-part><tp:taxon-name-part taxon-name-part-type="species" reg="selangor">selangor</tp:taxon-name-part></tp:taxon-name></italic> sp. nov.; pronotum (<bold>14</bold>) <bold>14</bold><italic><tp:taxon-name><tp:taxon-name-part taxon-name-part-type="genus" reg="Phylladothrips">P.</tp:taxon-name-part><tp:taxon-name-part taxon-name-part-type="species" reg="fasciae">fasciae</tp:taxon-name-part></tp:taxon-name></italic>; basantra and mesopresternum (<bold>15</bold>) <bold>15</bold><italic><tp:taxon-name><tp:taxon-name-part taxon-name-part-type="genus" reg="Phylladothrips">P.</tp:taxon-name-part><tp:taxon-name-part taxon-name-part-type="species" reg="selangor">selangor</tp:taxon-name-part></tp:taxon-name></italic> sp. nov.</p></caption><graphic xmlns:xlink="http://www.w3.org/1999/xlink" xlink:href="zookeys-1185-241_article-113895__-g003.jpg" position="float" orientation="portrait" xlink:type="simple" id="oo_944532.jpg"><uri content-type="original_file" xlink:type="simple">https://binary.pensoft.net/fig/944532</uri></graphic></fig><fig id="F4" position="float" orientation="portrait"><object-id xmlns:xlink="http://www.w3.org/1999/xlink" content-type="doi" xlink:type="simple">10.3897/zookeys.1185.113895.figures16-23</object-id><object-id xmlns:xlink="http://www.w3.org/1999/xlink" content-type="arpha" xlink:type="simple">B5A9BEF8-DC5F-5AF6-8693-06B3BD38E463</object-id><label>Figures 16–23.</label><caption><p><italic><tp:taxon-name><tp:taxon-name-part taxon-name-part-type="genus" reg="Phylladothrips">Phylladothrips</tp:taxon-name-part></tp:taxon-name></italic> species. <italic><tp:taxon-name><tp:taxon-name-part taxon-name-part-type="genus" reg="Phylladothrips">P.</tp:taxon-name-part><tp:taxon-name-part taxon-name-part-type="species" reg="trisetae">trisetae</tp:taxon-name-part></tp:taxon-name></italic> sp. nov. (<bold>16, 17</bold>) <bold>16</bold> metanotum, pelta and tergite II <bold>17</bold> fore wing; <italic><tp:taxon-name><tp:taxon-name-part taxon-name-part-type="genus" reg="Phylladothrips">P.</tp:taxon-name-part><tp:taxon-name-part taxon-name-part-type="species" reg="fasciae">fasciae</tp:taxon-name-part></tp:taxon-name></italic> (<bold>18–20</bold>) <bold>18</bold> pelta <bold>19</bold> sternites V–VI <bold>20</bold> pelta and tergites II–IV; tergites VII–X (<bold>21–23</bold>) <bold>21</bold><italic><tp:taxon-name><tp:taxon-name-part taxon-name-part-type="genus" reg="Phylladothrips">P.</tp:taxon-name-part><tp:taxon-name-part taxon-name-part-type="species" reg="trisetae">trisetae</tp:taxon-name-part></tp:taxon-name></italic> sp. nov. <bold>22</bold><italic><tp:taxon-name><tp:taxon-name-part taxon-name-part-type="genus" reg="Phylladothrips">P.</tp:taxon-name-part><tp:taxon-name-part taxon-name-part-type="species" reg="fasciae">fasciae</tp:taxon-name-part></tp:taxon-name></italic><bold>23</bold><italic><tp:taxon-name><tp:taxon-name-part taxon-name-part-type="genus" reg="Phylladothrips">P.</tp:taxon-name-part><tp:taxon-name-part taxon-name-part-type="species" reg="selangor">selangor</tp:taxon-name-part></tp:taxon-name></italic> sp. nov.</p></caption><graphic xmlns:xlink="http://www.w3.org/1999/xlink" xlink:href="zookeys-1185-241_article-113895__-g004.jpg" position="float" orientation="portrait" xlink:type="simple" id="oo_944533.jpg"><uri content-type="original_file" xlink:type="simple">https://binary.pensoft.net/fig/944533</uri></graphic></fig></tp:treatment-sec></tp:taxon-treatment>
