# Supplementary material for: ﻿Taxonomic review of the Oriental genus Phylladothrips Priesner (Thysanoptera, Phlaeothripidae)
Source: Zookeys. 2023 Nov 29;1185:241–53. doi: 10.3897/zookeys.1185.113895 (PMC10701742; doi:10.3897/zookeys.1185.113895)
Supplement: XML Treatment for Phylladothrips trisetae [file zookeys.1185.113895-treatment12.xml]

<!DOCTYPE tp:taxon-treatment
  PUBLIC "-//TaxonX//DTD Taxonomic Treatment Publishing DTD v0 20100105//EN" "tax-treatment-NSO.dtd">
<tp:taxon-treatment xmlns:tp="http://www.plazi.org/taxpub"><tp:treatment-meta><kwd-group><label>Taxon classification</label><kwd>
              <named-content content-type="kingdom">Animalia</named-content>
            </kwd><kwd>
              <named-content content-type="order">Thysanoptera</named-content>
            </kwd><kwd>
              <named-content content-type="family">Phlaeothripidae</named-content>
            </kwd></kwd-group><mixed-citation publication-type="journal"><person-group><name><surname>Dang</surname><given-names>Lihong</given-names></name><name><surname>An</surname><given-names>Yiyan</given-names></name><name><surname>Okajima</surname><given-names>Shuji</given-names></name><name><surname>Mound</surname><given-names>Laurence A.</given-names></name></person-group><article-title>﻿Taxonomic review of the Oriental genus <italic><tp:taxon-name><tp:taxon-name-part taxon-name-part-type="genus" reg="Phylladothrips">Phylladothrips</tp:taxon-name-part></tp:taxon-name></italic> Priesner (<tp:taxon-name><tp:taxon-name-part taxon-name-part-type="order">Thysanoptera</tp:taxon-name-part></tp:taxon-name>, <tp:taxon-name><tp:taxon-name-part taxon-name-part-type="family">Phlaeothripidae</tp:taxon-name-part></tp:taxon-name>)</article-title><source>Zookeys</source><day>29</day><month>11</month><year>2023</year><volume>1185</volume><fpage>241</fpage><lpage>253</lpage><pub-id pub-id-type="doi">10.3897/zookeys.1185.113895</pub-id></mixed-citation></tp:treatment-meta><tp:nomenclature><label>﻿</label><tp:taxon-name>
            <object-id xmlns:xlink="http://www.w3.org/1999/xlink" content-type="arpha" xlink:type="simple">A0CC7F52-828D-5568-B321-6CB1D3FFBD7E</object-id>
            <tp:taxon-name-part taxon-name-part-type="genus" reg="Phylladothrips">Phylladothrips</tp:taxon-name-part>
            <tp:taxon-name-part taxon-name-part-type="species" reg="trisetae">trisetae</tp:taxon-name-part>
            <object-id xmlns:xlink="http://www.w3.org/1999/xlink" content-type="zoobank" xlink:type="simple">https://zoobank.org/41B8BD90-2F2E-47BA-9C8B-5F44AC607E43</object-id>
          </tp:taxon-name><tp:taxon-status xmlns:xlink="http://www.w3.org/1999/xlink" xlink:type="simple">sp. nov.</tp:taxon-status><xref ref-type="fig" rid="F3">Figs 9</xref><xref ref-type="fig" rid="F3">, 11</xref><xref ref-type="fig" rid="F4">, 16–17</xref><xref ref-type="fig" rid="F4">, 21</xref></tp:nomenclature><tp:treatment-sec sec-type="material" id="SECID0EMMBG"><title>Material examined.</title><p><bold><italic>Holotype</italic></bold>, ♀ (<abbrev xmlns:xlink="http://www.w3.org/1999/xlink" xlink:title="School of Bioscience and Engineering, Shaanxi University of Technology" id="ABBRID0EXMBG" xlink:type="simple">SNUT</abbrev>), China, Xizang, Motuo County, on leaf-litter, 20.vii.2022, Y.Q. Li; <bold><italic>Paratypes</italic></bold>, 1♀3♂ (<abbrev xmlns:xlink="http://www.w3.org/1999/xlink" xlink:title="School of Bioscience and Engineering, Shaanxi University of Technology" id="ABBRID0E5MBG" xlink:type="simple">SNUT</abbrev>), with the same data as holotype; 1♀1♂ (<named-content xmlns:xlink="http://www.w3.org/1999/xlink" content-type="dwc:institutional_code" xlink:title="Australian National Insect Collection" xlink:href="http://grbio.org/institution/australian-national-insect-collection" xlink:type="simple">ANIC</named-content>), with the same data as holotype.</p></tp:treatment-sec><tp:treatment-sec sec-type="description" id="SECID0EGNBG"><title>Description.</title><p><bold>Holotype. <italic>Female macroptera</italic>.</bold> Body brown. All legs brown with tibiae yellow at extreme apices also all tarsi, fore and hind femora paler on apical 1/4. Antennal segments brown, with III–VI basal stems yellow (Fig. <xref ref-type="fig" rid="F3">11</xref>). Wings shaded with brown, body setae brown.</p><p><bold><italic>Head</italic>.</bold> Head inverted trapezoid, a little wider than length (Fig. <xref ref-type="fig" rid="F3">9</xref>); dorsal surface smooth with slightly transverse striae on basal third; eyes large, 0.4 times as long as head, postocular setae well developed, but shorter than eyes, expanded at apex (Fig. <xref ref-type="fig" rid="F3">9</xref>); cheeks narrowing to base. Mouth-cone rounded, maxillary stylets long, retracted to postocular setae, about one-fourth of head width apart, bridge stout (Fig. <xref ref-type="fig" rid="F3">9</xref>). Antennae 8-segmented, III–VI with basal stem, VIII not constricted at base, III with 1+2 sensoria, IV with 2+2, V–VI with 1+1 respectively, VII with one ventrally (Fig. <xref ref-type="fig" rid="F3">11</xref>).</p><p><bold><italic>Thorax</italic>.</bold> Pronotum smooth with weakly sculpture close to posterior margin, notopleural suture incomplete (Fig. <xref ref-type="fig" rid="F3">9</xref>); <abbrev xmlns:xlink="http://www.w3.org/1999/xlink" xlink:title="anteromarginal" id="ABBRID0EXOBG" xlink:type="simple">am</abbrev> and <abbrev xmlns:xlink="http://www.w3.org/1999/xlink" xlink:title="anteroangular" id="ABBRID0E2OBG" xlink:type="simple">aa</abbrev> minute, <abbrev xmlns:xlink="http://www.w3.org/1999/xlink" xlink:title="midlateral" id="ABBRID0E6OBG" xlink:type="simple">ml</abbrev>, <abbrev xmlns:xlink="http://www.w3.org/1999/xlink" xlink:title="epimeral" id="ABBRID0EDPBG" xlink:type="simple">epim</abbrev> and <abbrev xmlns:xlink="http://www.w3.org/1999/xlink" xlink:title="posteroangular" id="ABBRID0EHPBG" xlink:type="simple">pa</abbrev> setae developed, expanded at apex (Fig. <xref ref-type="fig" rid="F3">9</xref>), basantra present but weak; mesonotum with weak sculpture on front part, all setae minute, mesopresternum eroded medially, reduced to two lateral plates; metanotum smooth medially, with weak longitudinal reticulation laterally, three pairs of tiny setae on anterior angles, a pair of median setae slightly larger, pointed at apex (Fig. <xref ref-type="fig" rid="F4">16</xref>). Legs without fore tarsal tooth. Fore wings slender, weakly constricted medially, without duplicated cilia, three pairs of subbasal setae well developed, blunt at apex, S3 the longest (Fig. <xref ref-type="fig" rid="F4">17</xref>).</p><p><bold><italic>Abdomen</italic>.</bold> Pelta weakly reticulate, tall hat-shaped (Fig. <xref ref-type="fig" rid="F4">16</xref>); abdominal tergites II–VIII with two pairs of wing-retaining setae (Figs <xref ref-type="fig" rid="F4">16</xref>, <xref ref-type="fig" rid="F4">21</xref>); S1–S3 on tergite IX shorter than tube, S1 shorter than S2, blunt at apex, S3 the shortest, pointed at apex, accessory setae between S1 and S2 elongate, but shorter than S1 (Fig. <xref ref-type="fig" rid="F4">21</xref>); tube about 0.6 times as long as head, anal setae much shorter than tube.</p><p><bold><italic>Measurements</italic></bold> (holotype female in <abbrev xmlns:xlink="http://www.w3.org/1999/xlink" xlink:title="micrometre" id="ABBRID0EVQBG" xlink:type="simple">μm</abbrev>). Body length 1975. Head length 190, width just behind eyes 200, width at base 160; eye length 80, postocular setae length 60. Antenna length 435, segments I–VIII length (widest) 35(35), 45(30), 55(30), 70(30), 60(25), 60(20), 45(20) and 30(10), sensoria on segment III length 25. Fore wing length 860, subbasal setae length, S1 50, S2 60, S3 85. Pronotum length 125, width 255, length of pronotal setae, <abbrev xmlns:xlink="http://www.w3.org/1999/xlink" xlink:title="anteromarginal" id="ABBRID0EZQBG" xlink:type="simple">am</abbrev> 10, <abbrev xmlns:xlink="http://www.w3.org/1999/xlink" xlink:title="anteroangular" id="ABBRID0E4QBG" xlink:type="simple">aa</abbrev> 10, <abbrev xmlns:xlink="http://www.w3.org/1999/xlink" xlink:title="midlateral" id="ABBRID0EBRBG" xlink:type="simple">ml</abbrev> 20, <abbrev xmlns:xlink="http://www.w3.org/1999/xlink" xlink:title="epimeral" id="ABBRID0EFRBG" xlink:type="simple">epim</abbrev> 65, <abbrev xmlns:xlink="http://www.w3.org/1999/xlink" xlink:title="posteroangular" id="ABBRID0EJRBG" xlink:type="simple">pa</abbrev> 60. Pelta length 95, width at apex 50, width at base 125; tergite IX posteromarginal setae S1–S3, 90, 100, 80, accessorial setae length 55; tube length 130, basal width 65, apical width 40; anal setae length 80.</p><p><bold><italic>Male macroptera</italic></bold>. Similar to female; abdominal tergite IX setae S2 longer than S1 (unusual among <tp:taxon-name><tp:taxon-name-part taxon-name-part-type="subfamily">Phlaeothripinae</tp:taxon-name-part></tp:taxon-name>, accessory setae between S1 and S2 elongate, but shorter than S1.</p><p><bold><italic>Measurements</italic></bold> (paratype male in <abbrev xmlns:xlink="http://www.w3.org/1999/xlink" xlink:title="micrometre" id="ABBRID0EASBG" xlink:type="simple">μm</abbrev>). Body length 1450. Head length 155, width just behind eyes 170, width at base 125; eye length 70, postocular setae length 50. Antenna length 350, segments I–VIII length (widest) 30(30), 40(20), 55(25), 65(25), 55(20), 50(15), 35(15) and 25(10), sensoria on segment III length 30. Fore wing length 660, subbasal setae length, S1 40, S2 50, S3 60. Pronotum length 95, width 200, length of pronotal setae, <abbrev xmlns:xlink="http://www.w3.org/1999/xlink" xlink:title="anteromarginal" id="ABBRID0EESBG" xlink:type="simple">am</abbrev> 5, <abbrev xmlns:xlink="http://www.w3.org/1999/xlink" xlink:title="anteroangular" id="ABBRID0EISBG" xlink:type="simple">aa</abbrev> 5, <abbrev xmlns:xlink="http://www.w3.org/1999/xlink" xlink:title="midlateral" id="ABBRID0EMSBG" xlink:type="simple">ml</abbrev> 35, <abbrev xmlns:xlink="http://www.w3.org/1999/xlink" xlink:title="epimeral" id="ABBRID0EQSBG" xlink:type="simple">epim</abbrev> 55, <abbrev xmlns:xlink="http://www.w3.org/1999/xlink" xlink:title="posteroangular" id="ABBRID0EUSBG" xlink:type="simple">pa</abbrev> 45. Pelta length 65, width at apex 40, width at base 90; tergite IX posteromarginal setae S1–S3, 75, 85, 80, accessorial setae length 40; tube length 100, basal width 50, apical width 25; anal setae length 55.</p></tp:treatment-sec><tp:treatment-sec sec-type="etymology" id="SECID0EYSBG"><title>Etymology.</title><p>This species name is composed of two Latin words, <italic>tri</italic> and <italic>setae</italic>, based on its pronotum with three pairs of well-developed setae expanded at apex.</p></tp:treatment-sec><tp:treatment-sec sec-type="comments" id="SECID0ECTBG"><title>Comments.</title><p>This new species is similar to <italic><tp:taxon-name><tp:taxon-name-part taxon-name-part-type="genus" reg="Phylladothrips">P.</tp:taxon-name-part><tp:taxon-name-part taxon-name-part-type="species" reg="karnyi">karnyi</tp:taxon-name-part></tp:taxon-name></italic> and <italic><tp:taxon-name><tp:taxon-name-part taxon-name-part-type="genus" reg="Phylladothrips">P.</tp:taxon-name-part><tp:taxon-name-part taxon-name-part-type="species" reg="niger">niger</tp:taxon-name-part></tp:taxon-name></italic> in having the body uniformly brown, but it can easily be distinguished by having three pairs of well developed and expanded setae on the pronotum (Fig. <xref ref-type="fig" rid="F3">9</xref>). This condition also occurs in <italic><tp:taxon-name><tp:taxon-name-part taxon-name-part-type="genus" reg="Phylladothrips">P.</tp:taxon-name-part><tp:taxon-name-part taxon-name-part-type="species" reg="bispinosus">bispinosus</tp:taxon-name-part></tp:taxon-name></italic>, but it can be distinguished by the short and pointed postocellar setae (Fig. <xref ref-type="fig" rid="F3">9</xref>), in contrast to the long and expanded ones in <italic><tp:taxon-name><tp:taxon-name-part taxon-name-part-type="genus" reg="Phylladothrips">P.</tp:taxon-name-part><tp:taxon-name-part taxon-name-part-type="species" reg="bispinosus">bispinosus</tp:taxon-name-part></tp:taxon-name></italic>.</p></tp:treatment-sec><tp:treatment-sec><!--Section generated to contain objects referenced in tp:taxon-treatment.--><fig id="F3" position="float" orientation="portrait"><object-id xmlns:xlink="http://www.w3.org/1999/xlink" content-type="doi" xlink:type="simple">10.3897/zookeys.1185.113895.figures6-15</object-id><object-id xmlns:xlink="http://www.w3.org/1999/xlink" content-type="arpha" xlink:type="simple">1CBD7154-3F8A-5C09-8F7A-FD91870B9232</object-id><label>Figures 6–15.</label><caption><p><italic><tp:taxon-name><tp:taxon-name-part taxon-name-part-type="genus" reg="Phylladothrips">Phylladothrips</tp:taxon-name-part></tp:taxon-name></italic> species. Head and pronotum (<bold>6–9</bold>) <bold>6</bold><italic><tp:taxon-name><tp:taxon-name-part taxon-name-part-type="genus" reg="Phylladothrips">P.</tp:taxon-name-part><tp:taxon-name-part taxon-name-part-type="species" reg="niger">niger</tp:taxon-name-part></tp:taxon-name></italic><bold>7</bold><italic><tp:taxon-name><tp:taxon-name-part taxon-name-part-type="genus" reg="Phylladothrips">P.</tp:taxon-name-part><tp:taxon-name-part taxon-name-part-type="species" reg="selangor">selangor</tp:taxon-name-part></tp:taxon-name></italic> sp. nov. <bold>8</bold><italic><tp:taxon-name><tp:taxon-name-part taxon-name-part-type="genus" reg="Phylladothrips">P.</tp:taxon-name-part><tp:taxon-name-part taxon-name-part-type="species" reg="pictus">pictus</tp:taxon-name-part></tp:taxon-name></italic><bold>9</bold><italic><tp:taxon-name><tp:taxon-name-part taxon-name-part-type="genus" reg="Phylladothrips">P.</tp:taxon-name-part><tp:taxon-name-part taxon-name-part-type="species" reg="trisetae">trisetae</tp:taxon-name-part></tp:taxon-name></italic> sp. nov.; antennae (<bold>10–13</bold>) <bold>10</bold><italic><tp:taxon-name><tp:taxon-name-part taxon-name-part-type="genus" reg="Phylladothrips">P.</tp:taxon-name-part><tp:taxon-name-part taxon-name-part-type="species" reg="pictus">pictus</tp:taxon-name-part></tp:taxon-name></italic><bold>11</bold><italic><tp:taxon-name><tp:taxon-name-part taxon-name-part-type="genus" reg="Phylladothrips">P.</tp:taxon-name-part><tp:taxon-name-part taxon-name-part-type="species" reg="trisetae">trisetae</tp:taxon-name-part></tp:taxon-name></italic> sp. nov. <bold>12</bold><italic><tp:taxon-name><tp:taxon-name-part taxon-name-part-type="genus" reg="Phylladothrips">P.</tp:taxon-name-part><tp:taxon-name-part taxon-name-part-type="species" reg="fasciae">fasciae</tp:taxon-name-part></tp:taxon-name></italic><bold>13</bold><italic><tp:taxon-name><tp:taxon-name-part taxon-name-part-type="genus" reg="Phylladothrips">P.</tp:taxon-name-part><tp:taxon-name-part taxon-name-part-type="species" reg="selangor">selangor</tp:taxon-name-part></tp:taxon-name></italic> sp. nov.; pronotum (<bold>14</bold>) <bold>14</bold><italic><tp:taxon-name><tp:taxon-name-part taxon-name-part-type="genus" reg="Phylladothrips">P.</tp:taxon-name-part><tp:taxon-name-part taxon-name-part-type="species" reg="fasciae">fasciae</tp:taxon-name-part></tp:taxon-name></italic>; basantra and mesopresternum (<bold>15</bold>) <bold>15</bold><italic><tp:taxon-name><tp:taxon-name-part taxon-name-part-type="genus" reg="Phylladothrips">P.</tp:taxon-name-part><tp:taxon-name-part taxon-name-part-type="species" reg="selangor">selangor</tp:taxon-name-part></tp:taxon-name></italic> sp. nov.</p></caption><graphic xmlns:xlink="http://www.w3.org/1999/xlink" xlink:href="zookeys-1185-241_article-113895__-g003.jpg" position="float" orientation="portrait" xlink:type="simple" id="oo_944532.jpg"><uri content-type="original_file" xlink:type="simple">https://binary.pensoft.net/fig/944532</uri></graphic></fig><fig id="F4" position="float" orientation="portrait"><object-id xmlns:xlink="http://www.w3.org/1999/xlink" content-type="doi" xlink:type="simple">10.3897/zookeys.1185.113895.figures16-23</object-id><object-id xmlns:xlink="http://www.w3.org/1999/xlink" content-type="arpha" xlink:type="simple">B5A9BEF8-DC5F-5AF6-8693-06B3BD38E463</object-id><label>Figures 16–23.</label><caption><p><italic><tp:taxon-name><tp:taxon-name-part taxon-name-part-type="genus" reg="Phylladothrips">Phylladothrips</tp:taxon-name-part></tp:taxon-name></italic> species. <italic><tp:taxon-name><tp:taxon-name-part taxon-name-part-type="genus" reg="Phylladothrips">P.</tp:taxon-name-part><tp:taxon-name-part taxon-name-part-type="species" reg="trisetae">trisetae</tp:taxon-name-part></tp:taxon-name></italic> sp. nov. (<bold>16, 17</bold>) <bold>16</bold> metanotum, pelta and tergite II <bold>17</bold> fore wing; <italic><tp:taxon-name><tp:taxon-name-part taxon-name-part-type="genus" reg="Phylladothrips">P.</tp:taxon-name-part><tp:taxon-name-part taxon-name-part-type="species" reg="fasciae">fasciae</tp:taxon-name-part></tp:taxon-name></italic> (<bold>18–20</bold>) <bold>18</bold> pelta <bold>19</bold> sternites V–VI <bold>20</bold> pelta and tergites II–IV; tergites VII–X (<bold>21–23</bold>) <bold>21</bold><italic><tp:taxon-name><tp:taxon-name-part taxon-name-part-type="genus" reg="Phylladothrips">P.</tp:taxon-name-part><tp:taxon-name-part taxon-name-part-type="species" reg="trisetae">trisetae</tp:taxon-name-part></tp:taxon-name></italic> sp. nov. <bold>22</bold><italic><tp:taxon-name><tp:taxon-name-part taxon-name-part-type="genus" reg="Phylladothrips">P.</tp:taxon-name-part><tp:taxon-name-part taxon-name-part-type="species" reg="fasciae">fasciae</tp:taxon-name-part></tp:taxon-name></italic><bold>23</bold><italic><tp:taxon-name><tp:taxon-name-part taxon-name-part-type="genus" reg="Phylladothrips">P.</tp:taxon-name-part><tp:taxon-name-part taxon-name-part-type="species" reg="selangor">selangor</tp:taxon-name-part></tp:taxon-name></italic> sp. nov.</p></caption><graphic xmlns:xlink="http://www.w3.org/1999/xlink" xlink:href="zookeys-1185-241_article-113895__-g004.jpg" position="float" orientation="portrait" xlink:type="simple" id="oo_944533.jpg"><uri content-type="original_file" xlink:type="simple">https://binary.pensoft.net/fig/944533</uri></graphic></fig></tp:treatment-sec></tp:taxon-treatment>
